# Supplementary material for: Immune-Escape Mutations Are Prevalent among Patients with a Coexistence of HBsAg and Anti-HBs in a Tertiary Liver Center in the United States
Source: Viruses. 2024 Apr 30;16(5):713. doi: 10.3390/v16050713 (PMC11125813; doi:10.3390/v16050713)
Supplement: Supplementary file 1 [file viruses-16-00713-s001.zip]

Archive with 1 entries (1 files):
- viruses-2952228-supplementary.pdf
